# Supplementary material for: TPdsm: a method based on TabPFN for prediction of deleterious synonymous mutations
Source: Bioinform Adv. 2026 Jul 13;6(1):vbag194. doi: 10.1093/bioadv/vbag194 (PMC13401442; doi:10.1093/bioadv/vbag194)
Supplement: vbag194_Supplementary_Data [file vbag194_supplementary_data.zip]

Archive with 3 entries (3 files):
- Supplementary_Data.zip
- Supplementary_Table_11._The_performance_ranking_table_of_TPdsm_and_14_existing_tools_on_all_test_sets_and_real-world_cases.xlsx
- Supplementary_Table_9._The_comparison_of_TPdsm_and_two_optimized_LightGBM_models_built_with_different_methods.xlsx
