# Supplementary material for: TPdsm: a method based on TabPFN for prediction of deleterious synonymous mutations
Source: Bioinform Adv. 2026 Jul 13;6(1):vbag194. doi: 10.1093/bioadv/vbag194 (PMC13401442; doi:10.1093/bioadv/vbag194)
Supplement: vbag194_Supplementary_Data [file vbag194_supplementary_data.zip › Supplementary_Table_11._The_performance_ranking_table_of_TPdsm_and_14_existing_tools_on_all_test_sets_and_real-world_cases.xlsx]

## Sheet: Sheet1
Model	usDSM_t1	usDSM_t2	usDSM_t3	SynScore_t1	ABCA4	AVPR2	BAP1	RAD51C	Mean_rank
TPdsm	1	2	2	1	2	2	1	1	1
usDSM	3	7.5	4	5.5	5	3	4	2	2
SyMetrics	9	1	1	3.5	1	1	9	9	3
EnDSM	3	4.5	6	2	7	3	8	6	4
frDSM	9	9	8	7	8	3	6	5	5
CADD	4.5	8.5	12	4	9	7	7	9	6
SilVA	6	3.5	3	9	11	11	11	7	7
fathmm_MKL_coding	10.5	14	15	12	6	3	3	2	8
PrDSM	4	9.5	12	7	10	9	12	11	9
DANN	14.5	12.5	12	15	4	8	5	4	10
Eigen	12	14.5	14	13	2	11	2	7	11
DDIG	7	9.5	8	6	12	11	13	11	12
PhD_SNPg	12	9.5	8.5	11	13	10	10	11	13
fathmm_xf_coding	10	7.5	6	10	14	11	13	14	14
Syntool	14	6.5	7.5	14	14	11	13	14	15
