# Supplementary material for: TPdsm: a method based on TabPFN for prediction of deleterious synonymous mutations
Source: Bioinform Adv. 2026 Jul 13;6(1):vbag194. doi: 10.1093/bioadv/vbag194 (PMC13401442; doi:10.1093/bioadv/vbag194)
Supplement: vbag194_Supplementary_Data [file vbag194_supplementary_data.zip › Supplementary_Table_9._The_comparison_of_TPdsm_and_two_optimized_LightGBM_models_built_with_different_methods.xlsx]

## Sheet: Sheet1
Model	Dataset	AUC	AUPRC	Sensitivity	Specificity	Precision	F1	MCC	Accuracy
TPdsm	usDSM_t1	0.967	0.791	0.912	0.889	0.122	0.215	0.31	0.889
	usDSM_t2	0.867	0.124	0.48	0.847	0.015	0.03	0.063	0.845
	usDSM_t3	0.879	0.84	0.64	0.833	0.762	0.696	0.485	0.745
	SynScore_t1	0.886	0.882	0.857	0.649	0.557	0.675	0.479	0.719
LightGBM_same_trainset	usDSM_t1	0.9439	0.7406	0.7647	0.9871	0.5	0.6047	0.6107	0.9834
	usDSM_t2	0.7453	0.1081	0.16	0.9885	0.0645	0.092	0.0946	0.9844
	usDSM_t3	0.7213	0.7197	0.24	1	1	0.3871	0.3833	0.6545
	SynScore_t1	0.8862	0.8769	0.7328	0.9367	0.8569	0.79	0.6983	0.8672
LightGBM_full_trainset	usDSM_t1	0.978	0.8182	0.7436	0.999	0.9355	0.8286	0.8313	0.9942
	usDSM_t2	0.7578	0.2383	0.2667	0.997	0.3478	0.3019	0.3009	0.9927
	usDSM_t3	0.7433	0.7944	0.2667	1	1	0.4211	0.3922	0.6333
	SynScore_t1	0.8774	0.8715	0.6522	0.9853	0.9583	0.7762	0.7159	0.8718
